# Supplementary material for: Identification of differentially expressed genes of blood leukocytes for Schizophrenia
Source: Front Genet. 2024 Jun 26;15:1398240. doi: 10.3389/fgene.2024.1398240 (PMC11233772; doi:10.3389/fgene.2024.1398240)
Supplement: Supplementary file 1 [file Table2.XLSX]

## Sheet: Sheet1
						Table S7 Differentially Expressed Genes
						DEGs	baseMean	log2FoldChange	P-value	FDR
						MT-ND5	29983.8	3.81702	5.54485e-111	9.25047e-107
						GATAD2B	3882.63	1.37347	2.81745e-93	2.35018e-89
						MT-ND2	24784.2	3.95613	2.92721e-91	1.62782e-87
						PCBP2	6354.31	1.84488	8.02738e-89	3.34802e-85
						MT-ND4	46908.2	3.47564	1.8978e-85	5.27684e-82
						POLR2A	7075.14	1.46028	9.75901e-75	2.32585e-71
						MT-ND6	5363.38	4.77886	3.83258e-70	7.99236e-67
						VAMP2	1765.97	2.07465	2.51692e-66	4.66552e-63
						MTRNR2L2	3009.54	-7.2247	3.60777e-64	6.01885e-61
						POM121C	1893.01	1.23045	8.03814e-61	1.1175e-57
						SP2	1014.69	1.7	1.7512e-59	2.24733e-56
						MT-ND1	38515.5	3.31946	6.89971e-58	8.22199e-55
						PABPC1	23533.1	1.45653	8.21952e-55	9.14175e-52
						RPL28	7026.96	1.63879	1.38176e-54	1.44075e-51
						TAF15	2188.68	1.12656	4.58316e-54	4.4977e-51
						GNG5	1138.61	1.45858	1.66854e-52	1.54646e-49
						STX16	2579.38	1.74584	9.39338e-50	8.24788e-47
						MT-ND4L	4687.26	2.6396	1.58576e-49	1.32276e-46
						SMDT1	344.968	1.91749	9.51374e-49	7.55798e-46
						MT-CYB	26260.5	2.79379	1.67143e-46	1.26748e-43
						MT-ATP8	877.428	4.05787	9.81427e-46	7.11876e-43
						HNRNPD	4130.21	1.30692	5.12633e-45	3.56344e-42
						MTRNR2L12	12503.9	-7.32555	5.28173e-43	3.52461e-40
						ATN1	527.717	1.63602	5.58882e-43	3.58609e-40
						MT-ATP6	20736.6	2.781	9.19192e-41	5.47674e-38
						RPL27A	8433.11	1.40318	8.07721e-40	4.64663e-37
						RPL27	2979.95	1.42723	6.051e-39	3.36496e-36
						SF3B4	940.493	1.01491	3.17534e-38	1.70885e-35
						RPS28	3277.62	1.65791	3.56476e-38	1.85847e-35
						CTDNEP1	963.826	1.25709	7.30089e-38	3.69093e-35
						MIDN	6535.73	1.82631	8.22109e-37	4.03389e-34
						CCNK	2185.82	1.42263	8.66412e-37	4.12982e-34
						PITPNB	585.084	1.2682	1.20837e-36	5.59981e-34
						TSPAN32	2724.69	-1.20385	2.77711e-36	1.25218e-33
						TERF2	986.333	1.15904	2.84828e-35	1.15897e-32
						ZNF385A	916.327	1.8272	7.6734e-35	3.04798e-32
						AKIRIN2	2156.05	1.4041	1.23011e-34	4.66409e-32
						BRD4	10087.4	1.43753	2.7857e-34	1.03275e-31
						TGFB1	7017.46	1.36714	3.05339e-34	1.10739e-31
						VPS26A	1270.95	1.1112	3.90452e-34	1.38594e-31
						PCBP1	3425.51	1.68415	6.28284e-34	2.18368e-31
						ACTR2	17173.5	1.04716	2.88962e-33	9.83827e-31
						MT-ND3	9979.99	1.99718	4.45596e-33	1.48678e-30
						FKBP1A	4870.91	1.22493	5.35342e-33	1.71752e-30
						CBFA2T3	972.89	1.97713	5.63613e-33	1.77411e-30
						SLC9A1	1225.85	1.10637	7.47952e-33	2.31076e-30
						ATF7	715.016	1.14142	1.83996e-32	5.48143e-30
						EIF5A	2672.73	1.49991	2.18062e-32	6.38232e-30
						USB1	1530.66	1.69951	7.12138e-32	2.04838e-29
						EIF1B	4303.15	2.17259	1.09014e-31	3.0825e-29
						MYADM	7045.28	2.06732	1.92251e-31	5.34553e-29
						TPP1	4429.09	1.43065	3.19973e-31	8.75099e-29
						CAPZB	4740.22	1.31217	3.0919e-30	8.18766e-28
						LAPTM4A	1388.33	1.25665	3.53313e-30	9.20987e-28
						MIB2	3309.21	-1.32066	5.32435e-30	1.36656e-27
						RPS21	1225.89	1.93597	6.6391e-30	1.65314e-27
						KDM6B	12202.6	1.90356	1.28853e-29	3.11543e-27
						SRRM2	30580.3	1.14861	1.34124e-29	3.19657e-27
						HNRNPH3	4189.47	1.36335	2.0028e-29	4.70601e-27
						PRKD2	4404.53	1.01849	2.14908e-29	4.97959e-27
						MRI1	378.301	-1.0879	3.91244e-29	8.94127e-27
						HNRNPUL2	835.583	1.34242	5.20124e-29	1.1726e-26
						GLTSCR1	609.593	1.76077	1.24305e-27	2.69322e-25
						NAP1L5	281.123	1.6455	2.94071e-27	6.21011e-25
						MBD6	3894.04	1.70454	9.45424e-27	1.97156e-24
						F8A1	281.108	1.46861	1.14675e-26	2.36188e-24
						FUS	5881.07	1.73122	1.23535e-26	2.51333e-24
						RPL41	9991.37	1.14882	2.13971e-26	4.19962e-24
						C19orf60	721.906	-1.00036	2.97753e-26	5.77606e-24
						IL27	159.526	1.71945	8.81776e-26	1.67167e-23
						FBRS	6142.04	1.02304	6.29422e-25	1.11709e-22
						PABPC1L	971.038	1.03305	7.46504e-25	1.31094e-22
						BCORL1	874.607	1.31791	1.50814e-24	2.51603e-22
						TAB2	8361.77	1.12366	2.59783e-24	4.27192e-22
						GABBR1	1573.48	1.25209	3.11967e-24	5.05295e-22
						SMG7	4753.94	1.10872	4.23433e-24	6.72775e-22
						FAM65A	1724.37	1.03159	5.37214e-24	8.29847e-22
						PRKCD	4493.02	1.38629	7.39495e-24	1.13183e-21
						PRKACA	2932.41	1.15716	1.47374e-23	2.215e-21
						KIFC2	701.958	-1.14246	1.63924e-23	2.44174e-21
						RERE	7890.1	1.09875	1.68858e-23	2.49297e-21
						NFIC	1421.64	1.46691	1.86478e-23	2.72896e-21
						RAB7A	5361.35	1.46119	2.62387e-23	3.80644e-21
						HNRNPA3	7389.73	1.38087	3.242e-23	4.66262e-21
						LCMT2	193.456	-1.3804	3.43336e-23	4.89562e-21
						RCCD1	433.542	1.66396	5.09815e-23	7.02912e-21
						SETD1B	5469.18	1.17331	7.27263e-23	9.86417e-21
						SLC26A1	263.247	-1.25523	8.11797e-23	1.09219e-20
						AL627309.1	2517.11	3.19	2.70737e-22	3.52867e-20
						MYEOV2	179.906	1.10791	3.42372e-22	4.39369e-20
						RALGDS	4205.96	-1.04668	3.98702e-22	5.03906e-20
						POU2F2	3048.99	1.12086	5.94944e-22	7.40705e-20
						MTRNR2L8	2153.95	-3.10439	1.1684e-21	1.43326e-19
						PAM16	172.752	1.52283	1.62903e-21	1.98373e-19
						HNRNPA0	1543.2	1.1602	1.69171e-21	2.04513e-19
						MT-CO1	115776	1.24872	1.79784e-21	2.1578e-19
						RAB11B	1994.84	1.44986	2.6241e-21	3.10482e-19
						TOP1	5621.4	1.21361	2.68927e-21	3.15951e-19
						SLCO3A1	3747.7	1.06377	3.11878e-21	3.63567e-19
						RPL39	4016.55	1.41336	3.3928e-21	3.90359e-19
						UCP2	4767.59	1.3991	4.43612e-21	5.03454e-19
						S100A10	1686.92	1.17072	5.00269e-21	5.63918e-19
						MT-CO2	32991.9	1.61465	5.10743e-21	5.71861e-19
						KLF6	13678.1	1.29602	6.50298e-21	7.23261e-19
						ZFAND3	3446.89	1.10968	7.14878e-21	7.84626e-19
						UBE2R2	4801.36	1.1984	1.82125e-20	1.93528e-18
						PGRMC2	503.762	1.33877	2.03103e-20	2.13105e-18
						PBX2	6523.48	1.11482	2.59399e-20	2.68792e-18
						UBE2J1	4861.51	1.12153	3.66326e-20	3.74934e-18
						U2AF1	5393.46	1.61085	4.89208e-20	4.9765e-18
						RASSF7	409.972	-1.15993	5.78084e-20	5.77496e-18
						KCND1	120.707	1.41734	8.48185e-20	8.37294e-18
						SLC52A2	274.577	-1.00135	1.14876e-19	1.12075e-17
						FBXL6	266.759	-1.20069	2.16916e-19	2.04452e-17
						NPIPB5	214.707	2.2687	2.27318e-19	2.11862e-17
						MUC6	143.405	2.22734	2.69548e-19	2.49827e-17
						JMJD4	186.055	-1.28227	2.9029e-19	2.66094e-17
						RRAGC	896.417	1.12878	3.38383e-19	3.08484e-17
						DOK3	5359.77	1.44194	1.03396e-18	9.12678e-17
						SF1	11017.9	1.08071	2.3819e-18	2.03781e-16
						ANKDD1A	424.744	1.53039	5.0265e-18	4.17199e-16
						ZNF555	305.977	-1.08131	6.98901e-18	5.71557e-16
						DCST2	95.6818	1.64162	2.33197e-17	1.7846e-15
						PPTC7	3146.69	1.05375	2.55132e-17	1.93471e-15
						B4GALT1	4501.39	1.00363	4.31179e-17	3.16232e-15
						UBE2B	5410.26	1.52517	4.32181e-17	3.16232e-15
						SLC38A5	3161.8	2.24122	5.39591e-17	3.86352e-15
						LLGL2	1252.53	-1.36778	5.7259e-17	4.08228e-15
						CD63	2411.02	1.06245	6.42173e-17	4.55888e-15
						VWCE	495.853	2.38701	1.00255e-16	7.02754e-15
						SEPHS2	700.53	1.17877	1.21911e-16	8.47434e-15
						DHRSX	683.503	1.0122	1.26224e-16	8.73774e-15
						MOB3A	11224.6	1.10617	1.31019e-16	9.03216e-15
						ZFHX3	1020.65	1.14683	1.36474e-16	9.36951e-15
						ZNF419	303.428	-1.27224	1.85709e-16	1.25433e-14
						PTP4A1	2305.16	1.19403	2.21342e-16	1.47706e-14
						CCNG2	3197.3	1.06446	2.72342e-16	1.80297e-14
						AC132872.2	757.715	2.17936	2.8749e-16	1.88826e-14
						HPRT1	228.543	1.25538	3.02275e-16	1.97759e-14
						USP4	6381.68	1.0891	3.08716e-16	2.01184e-14
						FN3K	72.7609	2.34728	4.05042e-16	2.59897e-14
						RPS16	4904.5	1.66769	5.45366e-16	3.40762e-14
						UBALD2	3566.09	1.10474	7.27746e-16	4.48007e-14
						EVI2B	12968.1	1.14294	9.63861e-16	5.84731e-14
						KRT10	105.73	1.38751	1.34542e-15	7.95942e-14
						ZFP36L2	13258.8	1.16996	2.0678e-15	1.17337e-13
						ANP32B	4893.13	1.71592	2.42292e-15	1.361e-13
						RNF26	181.744	1.22834	2.46427e-15	1.37958e-13
						CLDND2	361.567	-1.47195	2.87751e-15	1.60018e-13
						MTRNR2L9	229.622	-8.99253	3.22811e-15	1.78326e-13
						CCDC9	987.756	1.1617	3.3944e-15	1.85668e-13
						MUC1	15.7034	2.53099	3.62434e-15	1.96314e-13
						FEM1C	1628.41	1.08761	4.02844e-15	2.15405e-13
						ZAP70	7373.82	-1.08697	4.28083e-15	2.2817e-13
						KLF7	5186.52	1.06105	4.62197e-15	2.45568e-13
						PPP3R1	5899.66	1.23791	4.77772e-15	2.53037e-13
						TCF7L2	1106.2	1.4071	6.75088e-15	3.54166e-13
						FAM127B	114.89	1.03157	7.18409e-15	3.75712e-13
						MFSD3	131.812	-1.27758	7.54259e-15	3.93228e-13
						METRN	177.543	-1.25572	8.65917e-15	4.48637e-13
						APBB1IP	10084.7	1.13309	1.45075e-14	7.36671e-13
						PLEKHF1	567.755	-1.40987	1.82302e-14	9.13317e-13
						PHF21A	7764.02	1.02161	1.83994e-14	9.16526e-13
						TAF6L	174.028	-1.06717	2.06674e-14	1.0201e-12
						RP11-3B7.1	62.9449	2.0109	2.32826e-14	1.14242e-12
						LRFN1	463.231	1.32342	3.38364e-14	1.61283e-12
						ZNF584	96.8071	-1.44718	3.41165e-14	1.62155e-12
						ZCWPW1	840.795	1.02104	3.55703e-14	1.68585e-12
						GFI1	823.123	-1.37999	3.95599e-14	1.86434e-12
						RMI1	332.453	1.33279	4.87146e-14	2.27013e-12
						FABP6	39.599	2.31829	5.11566e-14	2.37068e-12
						NDUFB3	534.015	1.06077	5.19412e-14	2.39374e-12
						GET4	54.0275	1.47495	5.4419e-14	2.49415e-12
						APOBR	5818.35	1.57186	6.04252e-14	2.76185e-12
						THEM6	193.881	-1.24574	6.75824e-14	3.07215e-12
						CSF2RA	3575.26	1.32769	7.75244e-14	3.49551e-12
						C3orf62	1398.81	1.22766	7.85729e-14	3.53324e-12
						F5	2888.94	1.32849	9.82966e-14	4.36139e-12
						C19orf68	63.9787	1.31009	1.20437e-13	5.25981e-12
						ZNF416	162.754	-1.17239	1.21235e-13	5.28085e-12
						FCRL6	2250.85	-1.52725	1.3089e-13	5.68658e-12
						S1PR5	1868.93	-1.50465	1.38462e-13	5.98434e-12
						TOB1	1454.64	1.76082	1.79741e-13	7.57226e-12
						FAM173A	199.316	-1.11847	3.24613e-13	1.33387e-11
						POU2AF1	498.235	1.77305	3.43252e-13	1.407e-11
						CCDC36	125.589	1.59914	4.95556e-13	1.97784e-11
						CREB5	12315	1.45181	5.41235e-13	2.15499e-11
						WASF2	17324.6	1.17281	5.65515e-13	2.24631e-11
						SSBP3	2938.34	1.01986	6.37838e-13	2.50378e-11
						AL590560.1	131.447	1.70415	7.70284e-13	2.96639e-11
						LMOD2	18.9378	3.59021	1.10483e-12	4.14201e-11
						KLF2	9750.72	1.03672	1.1892e-12	4.43836e-11
						NPIPB3	297.356	1.65715	1.19947e-12	4.4667e-11
						FGFBP2	2020.61	-1.62011	1.21986e-12	4.5124e-11
						OSBPL5	1850.13	-1.0861	1.42008e-12	5.19545e-11
						CCDC78	181.986	-1.16328	1.54203e-12	5.61695e-11
						PAPLN	515.716	1.17117	1.78143e-12	6.43281e-11
						PET100	146.091	1.32901	1.83547e-12	6.61365e-11
						CEP78	2994.05	-1.22962	1.92293e-12	6.91385e-11
						SOX13	319.801	-1.36389	2.3151e-12	8.20018e-11
						KIF19	139.722	-2.43116	2.77089e-12	9.69116e-11
						ZFP36L1	17722.4	1.26945	3.66487e-12	1.26061e-10
						FAM179A	406.034	-1.491	3.72495e-12	1.27605e-10
						RABGEF1	158.802	1.54866	4.69307e-12	1.56589e-10
						PRF1	14225.9	-1.50014	4.86905e-12	1.61983e-10
						PTPN12	6478.65	1.07302	4.87415e-12	1.61983e-10
						SPI1	13557.9	1.0827	5.02678e-12	1.66723e-10
						FBXO24	66.5136	1.51276	5.76217e-12	1.89606e-10
						CSTB	671.704	1.18272	5.82685e-12	1.91357e-10
						RAB43	318.697	1.08162	6.05235e-12	1.98372e-10
						RASSF3	10990.9	1.06479	6.26058e-12	2.04765e-10
						AKAP5	503.626	-1.37829	6.27193e-12	2.04765e-10
						PYCRL	105.951	-1.25892	6.54164e-12	2.12737e-10
						RPLP1	9788.07	1.12326	7.19207e-12	2.3208e-10
						ZNF865	512.794	1.20999	8.38225e-12	2.67895e-10
						TCF7L1	105.046	1.49953	8.42362e-12	2.68702e-10
						HIST2H2AC	1707.42	1.04127	8.66388e-12	2.75313e-10
						MAPK13	1194.24	1.02349	9.70845e-12	3.06174e-10
						CMKLR1	1051.25	-1.28346	9.87348e-12	3.10206e-10
						SPTBN5	392.865	-1.33206	1.12958e-11	3.529e-10
						BASP1	9283.85	1.46023	1.1359e-11	3.54209e-10
						RP11-1105G2.3	241.896	1.03722	1.21541e-11	3.78296e-10
						SDCBP	19276.2	1.05886	1.68184e-11	5.13885e-10
						SRPK3	140.538	-1.2601	1.89932e-11	5.78218e-10
						MAP1LC3B	5789.61	1.05921	2.22977e-11	6.67849e-10
						TTC16	730.939	-1.48046	2.3233e-11	6.93373e-10
						CHGA	315.998	1.369	2.61649e-11	7.76707e-10
						TULP2	25.7399	2.36528	2.88747e-11	8.55624e-10
						ARVCF	259.99	-1.73639	3.37265e-11	9.90597e-10
						BRI3	2186	1.19731	3.85892e-11	1.12353e-09
						ZNF582	108.74	-1.07595	4.49018e-11	1.29726e-09
						MARCKS	6001.59	1.12777	4.77245e-11	1.37038e-09
						TBX21	2518.9	-1.13876	6.22758e-11	1.73737e-09
						GZMB	3290.51	-1.612	6.4781e-11	1.79227e-09
						MATK	1233.64	-1.11055	7.11837e-11	1.95322e-09
						HSPA5	3843.67	1.17014	7.3699e-11	2.01892e-09
						GPR56	4416.02	-1.36519	7.61304e-11	2.0821e-09
						POLR3G	207.814	1.10964	7.77535e-11	2.12301e-09
						LRRC46	95.1994	-1.19578	8.8827e-11	2.40959e-09
						CDR1	4.04659	6.64773	9.67442e-11	2.59901e-09
						HIST2H2BE	4386.84	1.009	1.05445e-10	2.81463e-09
						ZNF543	289.114	-1.08634	1.18754e-10	3.15587e-09
						GZMH	2913.28	-1.37765	1.29306e-10	3.40255e-09
						SPIN2A	42.6769	1.51334	1.38799e-10	3.63514e-09
						TONSL	151.361	-1.11218	1.41021e-10	3.67603e-09
						TTC38	1277.85	-1.17174	1.63688e-10	4.22073e-09
						CLEC17A	710.521	1.55008	1.90253e-10	4.85025e-09
						PYHIN1	3167.95	-1.01895	1.91575e-10	4.87203e-09
						ZNF773	196.474	-1.2308	2.06238e-10	5.21313e-09
						PDGFD	459.65	-1.24552	2.19327e-10	5.5106e-09
						ZNF232	147.849	-1.14732	2.48697e-10	6.20182e-09
						ZNF530	159.449	-1.07596	2.59164e-10	6.42443e-09
						RNF175	1075.06	1.10701	3.77038e-10	9.15594e-09
						JAKMIP2	438.536	-1.3085	4.27135e-10	1.03124e-08
						SEC14L1	27875.8	1.02521	4.59435e-10	1.10603e-08
						ZNF132	153.567	-1.46769	4.84645e-10	1.16336e-08
						EOMES	1410.94	-1.13593	4.96807e-10	1.19084e-08
						FHDC1	323.245	1.14642	5.14803e-10	1.22868e-08
						HIST1H2BG	384.195	1.03977	5.6166e-10	1.3291e-08
						NKG7	6191.82	-1.22664	5.83386e-10	1.37273e-08
						TMEM102	195.449	-1.18474	6.20911e-10	1.45487e-08
						C8orf58	167.388	1.14214	6.34941e-10	1.48357e-08
						CAMK1D	5236.05	1.10504	6.49708e-10	1.51596e-08
						RPH3A	168.823	2.55715	6.53916e-10	1.52364e-08
						FGFRL1	396.037	-1.10047	6.58936e-10	1.5332e-08
						PKDREJ	58.3603	-1.7842	6.65993e-10	1.54531e-08
						CSNK1D	7379.06	1.56576	7.35849e-10	1.7003e-08
						KLLN	197.947	1.55601	7.82091e-10	1.79472e-08
						CRIPAK	309.799	1.14796	8.09852e-10	1.84321e-08
						HK2	2780.67	1.04167	8.12397e-10	1.84649e-08
						PLEKHG4	303.05	-1.02326	8.97295e-10	2.0284e-08
						MLC1	495.887	-1.32387	9.3439e-10	2.10654e-08
						KLRK1	396.567	-1.54783	1.00236e-09	2.2416e-08
						DKFZP667F0711	597.056	1.30711	1.00747e-09	2.24701e-08
						PDZD4	881.892	-1.24035	1.01401e-09	2.25857e-08
						TSEN54	1031.55	-1.1673	1.10987e-09	2.46223e-08
						HIST1H4C	699.739	1.28662	1.16946e-09	2.58071e-08
						ZNF703	171.303	1.71426	1.31956e-09	2.88144e-08
						GSTO2	389.527	1.59063	1.32433e-09	2.88808e-08
						RBPMS2	59.6262	2.02181	1.5089e-09	3.2482e-08
						C5AR1	13356.5	1.06386	1.56001e-09	3.33662e-08
						SLC22A1	357.677	1.67138	1.61206e-09	3.44354e-08
						AC069368.3	6.68463	4.34466	1.74266e-09	3.69581e-08
						TMC3	24.0081	2.06221	1.85514e-09	3.9098e-08
						TIGD5	109.085	-1.32537	2.02231e-09	4.23847e-08
						CCDC96	33.3595	1.84453	2.05552e-09	4.30266e-08
						CUZD1	88.5643	-1.34855	2.12488e-09	4.43116e-08
						IFNL1	22.571	2.44138	2.34578e-09	4.87356e-08
						ZFP36	17270.3	1.20564	2.5178e-09	5.18573e-08
						ZNF600	1386.48	-1.23398	2.63938e-09	5.40944e-08
						IFITM10	45.5433	1.22405	2.64331e-09	5.41084e-08
						RFX2	1469.05	1.37351	2.89709e-09	5.87982e-08
						JMJD7	91.9581	-1.08179	2.90627e-09	5.89129e-08
						KLK1	6.54229	4.24683	2.99578e-09	6.05273e-08
						C15orf52	154.718	1.06401	3.08261e-09	6.211e-08
						CHMP4B	2460.19	1.30732	3.23511e-09	6.51042e-08
						IFITM2	30596.4	1.13487	3.2424e-09	6.51722e-08
						RAB13	153.297	1.49248	3.24718e-09	6.51897e-08
						REM2	609.821	1.16177	3.43564e-09	6.85607e-08
						PPP1CB	10402	1.00881	3.62987e-09	7.21778e-08
						ERBB2	685.735	-1.29747	3.67632e-09	7.28409e-08
						ZNF547	44.3669	-2.15088	3.78016e-09	7.46323e-08
						NIPAL4	133.351	1.04953	3.91689e-09	7.71494e-08
						HIST1H2BB	60.5317	1.86461	4.17005e-09	8.1558e-08
						KCNC3	185.164	1.50412	4.17531e-09	8.15652e-08
						RAB26	56.3743	-1.63279	4.54545e-09	8.84852e-08
						EIF1	15297.4	1.50105	4.59717e-09	8.93468e-08
						NOXA1	159.886	-1.05883	5.49071e-09	1.05289e-07
						C3orf18	183.103	-1.06487	5.64964e-09	1.08088e-07
						PCBP4	162.218	-1.03778	6.13098e-09	1.16762e-07
						RP11-10J21.3	198.73	1.19367	6.14641e-09	1.16922e-07
						NAALADL1	135.531	-1.20677	6.57019e-09	1.24699e-07
						GK5	1374.75	-1.12731	6.74004e-09	1.27632e-07
						LPPR3	34.3298	2.32531	6.81269e-09	1.28716e-07
						ZNF594	502.409	-1.15878	7.35539e-09	1.38187e-07
						NHLH1	12.4715	2.03897	8.44014e-09	1.56975e-07
						NINL	209.644	-2.21531	8.64439e-09	1.60416e-07
						GLT1D1	5918.67	1.14907	9.49405e-09	1.7463e-07
						NPRL3	6645.47	1.44324	1.09691e-08	1.99562e-07
						PTMS	1236.6	1.22821	1.1722e-08	2.11873e-07
						RBM47	8007.38	1.00278	1.21833e-08	2.19023e-07
						NMUR1	583.08	-1.43706	1.3558e-08	2.40882e-07
						DPM3	79.3981	1.2248	1.36992e-08	2.43131e-07
						TREML4	716.724	1.84801	1.39017e-08	2.46463e-07
						MUC12	35.1514	1.27069	1.45662e-08	2.57697e-07
						ZMYND10	161.837	-1.30166	1.67753e-08	2.92438e-07
						PANX2	653.939	1.33166	1.68255e-08	2.93006e-07
						CRABP2	25.676	1.67685	1.71158e-08	2.97441e-07
						C7orf73	4802.06	1.05737	1.80006e-08	3.10553e-07
						TMEM119	45.5073	2.60422	1.93404e-08	3.31951e-07
						AC087239.1	77.2189	1.12993	2.20895e-08	3.74512e-07
						BFSP1	61.4788	-1.99611	2.24225e-08	3.79464e-07
						LY96	897.409	1.26253	2.6478e-08	4.4193e-07
						AC006486.1	23.3194	1.63448	2.85103e-08	4.72331e-07
						TMEM238	23.3218	-3.74578	2.91087e-08	4.80337e-07
						ZNF287	181.82	-1.08079	3.0346e-08	4.9585e-07
						GZMM	629.919	-1.05091	3.04761e-08	4.97488e-07
						CCDC102A	175.794	-1.15755	3.09765e-08	5.04669e-07
						CERCAM	111.324	-1.95	3.47268e-08	5.60298e-07
						NRGN	6957.38	1.37694	3.63003e-08	5.8399e-07
						RP11-701P16.2	1462.45	1.71096	3.71355e-08	5.95703e-07
						TGM1	91.4147	-1.08386	3.86711e-08	6.17369e-07
						SH2D1B	1108.28	-1.5683	3.93305e-08	6.27296e-07
						ALPK3	102.178	1.03178	4.21735e-08	6.67533e-07
						CACNA1A	126.12	1.52236	4.75476e-08	7.43427e-07
						SPDYA	231.878	1.22727	5.03917e-08	7.8058e-07
						TAS1R3	123.821	-1.04255	6.77211e-08	1.01875e-06
						S100A9	79665.2	1.06653	6.82333e-08	1.02553e-06
						ZNF608	257.059	1.58253	6.86168e-08	1.03036e-06
						MMP23B	64.9885	-1.64794	6.99028e-08	1.04873e-06
						ITPRIPL1	260.992	-1.00551	7.27168e-08	1.08284e-06
						FAM132B	31.7994	-1.87333	7.27603e-08	1.08284e-06
						ADAMTS4	38.4571	-1.75628	7.30714e-08	1.0865e-06
						BZRAP1	2594.94	-1.08369	7.50531e-08	1.112e-06
						ZNF575	65.1084	1.05886	8.26056e-08	1.21099e-06
						LGALS3	4510.95	1.42718	8.48363e-08	1.23609e-06
						AP003733.1	226.08	1.13159	8.74539e-08	1.26869e-06
						CCDC19	463.847	1.61113	9.0445e-08	1.30867e-06
						EFCAB12	98.7724	1.31899	1.12472e-07	1.601e-06
						IKZF4	116.278	1.0001	1.12902e-07	1.60575e-06
						ARHGEF19	112.244	-1.05213	1.18449e-07	1.67607e-06
						FAM195B	72.9177	-1.10328	1.19896e-07	1.69367e-06
						AMPH	179.99	-1.34602	1.21662e-07	1.71572e-06
						ASB2	99.8206	-1.4902	1.27e-07	1.78345e-06
						DDC8	428.066	1.16509	1.32146e-07	1.84794e-06
						CXCL16	1505.08	1.01521	1.33134e-07	1.86019e-06
						SIRPB1	3781.47	1.25835	1.35807e-07	1.89437e-06
						RNF208	36.7462	1.63074	1.4003e-07	1.94192e-06
						TMEM88	222.469	1.22405	1.50247e-07	2.06534e-06
						FAM71F2	96.8218	1.15679	1.51965e-07	2.08404e-06
						MSRB1	5062	1.00777	1.56425e-07	2.13905e-06
						ALDH4A1	41.4052	-1.62072	1.61466e-07	2.19718e-06
						CTD-3088G3.8	6483.96	1.23103	1.63976e-07	2.22951e-06
						PRSS23	986.517	-1.4953	1.66494e-07	2.25639e-06
						TAS1R1	12.0569	2.31769	1.77329e-07	2.38554e-06
						APOA2	53.1595	1.52024	1.80826e-07	2.42696e-06
						LILRB3	3211.92	1.16983	1.89106e-07	2.52388e-06
						CCDC89	35.9847	-2.10593	1.90675e-07	2.54279e-06
						PDGFRB	548.457	-1.71382	1.91841e-07	2.5563e-06
						MUC5B	142.847	1.00846	1.93798e-07	2.57825e-06
						ROPN1L	438.457	1.20136	2.00719e-07	2.66396e-06
						GNG7	373.538	1.46551	2.04022e-07	2.7035e-06
						ADAMTS2	23.7311	3.68332	2.39469e-07	3.14325e-06
						HORMAD1	278.812	1.41256	2.84325e-07	3.66568e-06
						RBP5	204.577	1.16532	3.02345e-07	3.88899e-06
						NFKBIA	6220.54	1.12712	3.11618e-07	3.98369e-06
						FASLG	417.043	-1.16712	3.20948e-07	4.08731e-06
						JUN	563.306	1.15416	3.35043e-07	4.23449e-06
						SLC2A12	31.5202	-1.71301	3.40682e-07	4.28951e-06
						NXPH4	13.3785	2.74299	3.48456e-07	4.38077e-06
						HIST1H1B	272.794	1.27887	3.5191e-07	4.41207e-06
						SHH	11.0968	3.07266	3.83246e-07	4.7431e-06
						LEPREL4	60.6933	-1.21674	3.92391e-07	4.85234e-06
						GPR153	145.605	-1.96234	3.92655e-07	4.85234e-06
						COL6A2	1156.43	-1.18527	3.99621e-07	4.93112e-06
						HIST1H3A	124.918	1.13284	4.00809e-07	4.94213e-06
						C4orf19	162.707	1.12353	4.15098e-07	5.08813e-06
						DNAJB13	60.472	1.6395	4.23552e-07	5.17665e-06
						ID1	14.9217	3.2193	4.35677e-07	5.31704e-06
						HSD17B13	47.6692	1.1028	4.63895e-07	5.62848e-06
						ZNF772	243.216	-1.12127	4.92522e-07	5.94554e-06
						GNLY	11108.4	-1.34297	4.94112e-07	5.96043e-06
						MAP2K3	21383.7	1.18148	4.95545e-07	5.97339e-06
						FAM203A	25.7879	-2.04834	4.96058e-07	5.97526e-06
						CLIC3	217.734	-1.2036	5.10247e-07	6.13289e-06
						PDLIM4	54.3652	1.97768	5.11682e-07	6.14571e-06
						SHPK	33.2247	-1.50296	5.4554e-07	6.53356e-06
						RIMBP3	44.0263	-1.90262	5.70962e-07	6.79897e-06
						ZFP30	315.637	-1.1405	6.29589e-07	7.43141e-06
						S100A8	41154.1	1.06439	6.29864e-07	7.43141e-06
						GLB1L2	222.456	-1.49069	6.40122e-07	7.53645e-06
						KIAA0895	50.1228	1.26851	6.45473e-07	7.59409e-06
						S100A1	22.4381	-1.82894	6.85846e-07	8.02945e-06
						XPNPEP2	46.5302	-1.26655	7.10553e-07	8.29542e-06
						HIST1H2AK	148.105	1.13184	7.4816e-07	8.71617e-06
						HMGN5	38.7368	1.38665	7.83645e-07	9.08517e-06
						HIST1H4D	214.734	1.24922	7.90696e-07	9.16054e-06
						SIRT4	17.349	-2.55292	8.12167e-07	9.37624e-06
						NR1I3	58.1368	1.28924	8.33094e-07	9.5918e-06
						SLC12A5	21.5422	-1.85898	8.34434e-07	9.60059e-06
						TM4SF19	31.9669	-2.46285	9.08436e-07	1.0345e-05
						ASCL2	205.966	-1.15388	9.09886e-07	1.03545e-05
						C7orf61	34.8026	1.32392	9.17902e-07	1.04386e-05
						MANEAL	33.8931	-1.5233	9.27308e-07	1.05312e-05
						RP11-204N11.1	241.582	-1.28966	9.40228e-07	1.06678e-05
						ACKR2	125.674	1.69783	9.47666e-07	1.07286e-05
						B3GNT5	1213.61	1.51502	1.00447e-06	1.12921e-05
						CCL4L2	202.355	-3.49731	1.16281e-06	1.28271e-05
						GPSM1	113.467	-1.00525	1.1757e-06	1.29381e-05
						TLR3	131.943	-1.00273	1.1827e-06	1.30065e-05
						PDCD1	143.228	-1.52144	1.20847e-06	1.32289e-05
						CTU1	136.565	-1.15692	1.326e-06	1.4309e-05
						CYP2S1	117.929	1.2347	1.34621e-06	1.45082e-05
						FZD4	39.7566	-1.95598	1.43449e-06	1.53506e-05
						LGR6	473.381	-1.419	1.45378e-06	1.55371e-05
						PPL	1129.7	1.34071	1.49146e-06	1.58686e-05
						MMACHC	91.0162	-1.0461	1.52636e-06	1.62089e-05
						AKR1C3	232.96	-1.5783	1.53135e-06	1.62467e-05
						LDOC1	42.878	1.52815	1.56372e-06	1.65216e-05
						KLF9	1177.27	1.13142	1.5656e-06	1.6531e-05
						C19orf45	11.4618	2.86209	1.59875e-06	1.6849e-05
						JAKMIP1	415.639	-1.05232	1.65123e-06	1.73379e-05
						ACOT4	29.9917	-1.85626	1.78669e-06	1.86296e-05
						TREX2	47.7446	-1.22261	1.88864e-06	1.95825e-05
						RTN4R	32.0784	-1.99571	2.0969e-06	2.15543e-05
						AL118506.1	44.6735	1.34073	2.11388e-06	2.17155e-05
						SNX15	72.1736	-1.14271	2.12179e-06	2.17833e-05
						CMBL	222.938	1.6909	2.26868e-06	2.30362e-05
						KLRD1	3929.64	-1.09564	2.48251e-06	2.49671e-05
						P4HA2	95.1701	1.19592	2.56279e-06	2.56633e-05
						FAM209A	60.8083	1.00322	2.57398e-06	2.57444e-05
						ZNF572	63.7097	-1.01317	2.62731e-06	2.6168e-05
						TLCD1	42.0902	-1.42715	2.64524e-06	2.63152e-05
						HBB	8.69904e+06	1.23604	2.67673e-06	2.65651e-05
						CCIN	25.91	2.79368	2.69689e-06	2.6724e-05
						SEC14L3	187.492	1.87367	2.69755e-06	2.6724e-05
						KANK3	46.328	-1.32085	2.84445e-06	2.79717e-05
						C6orf25	2658.2	1.58165	3.05515e-06	2.98588e-05
						SHE	58.5509	1.08848	3.13736e-06	3.05193e-05
						RAG1	30.911	-1.46819	3.20366e-06	3.10911e-05
						PROK2	4452.91	1.32402	3.28035e-06	3.17299e-05
						ALDH1A2	735.612	1.05601	3.31994e-06	3.20524e-05
						LMNB1	3498.24	1.00911	3.39575e-06	3.27086e-05
						TAS2R19	113.818	-1.11266	3.47181e-06	3.34026e-05
						TCEAL4	132.35	1.02501	3.50539e-06	3.36481e-05
						GCM1	55.4151	1.38211	3.54684e-06	3.39483e-05
						FLJ45079	18.0629	2.06696	3.56143e-06	3.40272e-05
						C8G	42.5649	-1.57722	3.62158e-06	3.4466e-05
						RANBP10	6357.94	1.04947	4.22447e-06	3.93946e-05
						FRMD7	28.3123	-1.4955	4.59976e-06	4.26094e-05
						SPON2	2404.49	-1.1636	4.59986e-06	4.26094e-05
						PTGDS	628.505	-1.19525	4.67323e-06	4.31931e-05
						RLBP1	45.335	1.79197	4.82181e-06	4.43452e-05
						BCL6	16914.3	1.1796	4.84031e-06	4.44909e-05
						SLC34A3	44.3814	-1.1783	4.93863e-06	4.53136e-05
						C1orf21	1321.34	-1.19215	4.99866e-06	4.56775e-05
						HNF1A	27.6025	-1.41668	5.0736e-06	4.6253e-05
						A3GALT2	45.5523	1.40565	5.39387e-06	4.88788e-05
						UBE2T	29.235	-1.32462	5.54164e-06	5.00006e-05
						FOXD2	57.9437	-1.07121	5.91349e-06	5.29548e-05
						CYP2A6	54.1164	1.44643	6.13234e-06	5.46798e-05
						FAM109B	91.3063	-1.00557	6.40768e-06	5.68311e-05
						C3orf70	6.64529	2.42493	6.42041e-06	5.68836e-05
						NECAB1	109.766	1.37761	6.86607e-06	6.04787e-05
						RP11-429E11.3	30.8387	-2.22281	6.97952e-06	6.13807e-05
						HEBP1	272.593	1.64355	7.37296e-06	6.43582e-05
						IGSF9	52.475	1.20587	7.59226e-06	6.60384e-05
						KIAA0319	348.999	1.38955	7.64285e-06	6.63567e-05
						MSANTD1	52.4649	-1.15646	7.64433e-06	6.63567e-05
						KREMEN1	1226.1	1.36195	8.37286e-06	7.22257e-05
						LYPD4	18.4687	2.40549	8.43263e-06	7.25911e-05
						C1R	71.2816	1.08579	8.53038e-06	7.33191e-05
						NFIX	7188.33	1.34134	8.5493e-06	7.34439e-05
						MCOLN1	1491.85	1.03817	8.65917e-06	7.42729e-05
						MYO5B	240.253	-1.32441	9.08806e-06	7.76324e-05
						TXNDC2	12.2525	2.17931	9.16815e-06	7.81964e-05
						ACSBG2	17.3282	-1.93679	9.69694e-06	8.23277e-05
						ARHGEF28	116.654	-1.76927	9.73678e-06	8.2624e-05
						HIST1H2BI	169.251	1.1326	1.00287e-05	8.47565e-05
						CNIH2	46.7454	1.08516	1.03729e-05	8.72674e-05
						C12orf55	132.539	1.34719	1.06224e-05	8.90964e-05
						CCL4	1326.47	-1.13253	1.09972e-05	9.19169e-05
						GNG10	25.445	1.55535	1.12785e-05	9.40794e-05
						SGSM1	141.915	-1.1441	1.15776e-05	9.62376e-05
						SCN1B	214.012	1.11447	1.18129e-05	9.78942e-05
						SFN	49.547	1.22457	1.19396e-05	9.87548e-05
						ATP1B2	132.182	1.61475	1.22275e-05	0.000100687
						DNLZ	55.111	-1.13569	1.31657e-05	0.000107248
						PODN	60.3668	-1.98605	1.32297e-05	0.000107717
						AGAP2-AS1	6.89056	1.89216	1.33202e-05	0.000108401
						MSC	60.0281	-1.33927	1.35988e-05	0.000110452
						MGST1	156.774	1.02369	1.394e-05	0.000112784
						ACKR3	75.3221	-1.00706	1.40147e-05	0.000113224
						RADIL	11.6043	1.8032	1.88043e-05	0.000147007
						AP001468.1	35.9555	-1.50074	1.9568e-05	0.00015198
						CHSY3	20.5074	-4.16744	1.9672e-05	0.000152646
						PPP1R1A	13.5848	1.29023	2.03555e-05	0.000157363
						SLC1A2	20.169	2.6686	2.04961e-05	0.000158304
						GATSL2	89.1399	-1.50194	2.0525e-05	0.000158454
						C1orf177	112.655	-1.25171	2.07816e-05	0.000160138
						AC006547.14	26.7729	-1.7072	2.08169e-05	0.000160336
						ZDHHC19	29.731	1.58973	2.10929e-05	0.000162163
						TRPC3	28.3387	-2.20704	2.12789e-05	0.000163302
						FAM183B	6.45594	2.80345	2.39167e-05	0.000181365
						INHBB	23.6686	2.09717	2.4528e-05	0.00018541
						DPF1	6.83597	2.63083	2.60286e-05	0.000195337
						FAM169B	12.2362	2.33791	2.62454e-05	0.000196787
						PTPRM	592.99	-1.42996	2.68063e-05	0.000200183
						ZNF660	58.4632	-1.04718	2.76005e-05	0.000204897
						FSD1	39.9267	-1.39241	2.77845e-05	0.000206013
						HIST3H2A	94.5333	1.15246	2.81213e-05	0.000207863
						B3GAT1	897.619	-1.19411	2.8373e-05	0.000209538
						RAD51AP1	44.2969	-1.04767	2.88085e-05	0.000212379
						PCDHGA10	41.6195	-2.04742	2.9222e-05	0.000214952
						PFKFB3	4912.99	1.21448	2.99268e-05	0.000219788
						TNNT3	157.213	1.36668	3.05188e-05	0.000223604
						ECE2	33.8691	-1.32388	3.06282e-05	0.00022411
						LY6G6C	7.93435	1.99546	3.07769e-05	0.000225
						IGFBP3	126.434	-1.19182	3.12294e-05	0.00022781
						ZNF491	42.0117	-1.18351	3.12657e-05	0.000227943
						TAS2R50	41.5933	-1.33077	3.20193e-05	0.000232859
						PLXNA4	291.627	-1.06154	3.22394e-05	0.000234357
						PIF1	49.4742	-1.351	3.47275e-05	0.000250639
						PPDPF	1732.19	1.31761	3.55133e-05	0.000255484
						CA4	512.126	1.50261	3.5763e-05	0.000256838
						ID3	128.14	-1.18919	3.62145e-05	0.000259968
						FOXD4	9.22524	-3.82837	3.68903e-05	0.000264478
						GAREM	56.4119	1.12891	3.76568e-05	0.000269742
						VMO1	14.8835	-4.01328	3.79694e-05	0.000271843
						OCLM	50.0523	1.31532	3.90846e-05	0.000278416
						NUDT8	18.6969	-1.99185	4.11676e-05	0.000291758
						CLDN9	89.59	1.15092	4.12478e-05	0.000292203
						ACY1	13.0319	-2.88905	4.13387e-05	0.000292722
						AL391421.1	17.0776	-2.41606	4.15113e-05	0.000293819
						AC131097.4	19.8247	1.8589	4.19852e-05	0.000296419
						DEGS2	65.6205	-1.06947	4.22047e-05	0.000297717
						TP53INP2	917.059	1.18366	4.23617e-05	0.000298572
						CXCL5	1124.23	1.02151	4.24711e-05	0.00029909
						PCDHGB7	30.0178	-1.57804	4.2503e-05	0.000299189
						SLC1A7	172.835	-2.04891	4.2545e-05	0.000299358
						ENPP5	204.846	-1.07127	4.36139e-05	0.000305847
						KLRC4	262.112	-1.27269	4.76675e-05	0.000330111
						CEBPA	23.247	-1.89046	5.26366e-05	0.000360335
						ABHD12B	610.165	1.29406	5.35061e-05	0.00036509
						VNN1	898.684	1.15173	5.72488e-05	0.000388087
						ULBP3	5.93661	-3.70977	5.82069e-05	0.000393942
						C19orf59	339.784	1.11161	5.84089e-05	0.000394844
						GUCY2D	18.1609	-1.8277	5.84113e-05	0.000394844
						GNA14	12.4274	-2.36601	6.29304e-05	0.000422312
						ZSCAN31	43.4267	-1.05176	6.3407e-05	0.00042534
						CDKN1C	398.524	-1.49173	6.34797e-05	0.000425656
						TMOD1	3450.57	1.26668	6.38826e-05	0.000427615
						FHOD3	33.2172	-1.21659	6.39e-05	0.000427615
						FAT4	147.385	-1.46094	6.73145e-05	0.000448128
						MAMLD1	121.276	1.08452	6.93172e-05	0.000460084
						FAM222A	15.3245	-2.03889	7.1786e-05	0.000473924
						VWA5B2	14.1553	-2.20349	7.65933e-05	0.000499924
						ZMYND15	218.172	1.43584	8.16384e-05	0.000529127
						IPO4	56.335	1.06503	8.18154e-05	0.000530069
						GPAT2	63.7477	-1.65082	8.47023e-05	0.000547285
						PABPN1L	32.5165	1.19138	8.64949e-05	0.000556711
						SYNPO	94.2407	1.27716	8.7354e-05	0.000561619
						ZNF229	19.7409	-1.53156	8.81701e-05	0.000566183
						SPAG8	43.7581	-1.06353	9.01518e-05	0.000576385
						DUSP1	34725.2	1.11165	9.01735e-05	0.000576385
						BTBD19	346.751	1.07195	9.14225e-05	0.000583028
						LRP3	114.978	-1.06359	9.23517e-05	0.000588055
						USHBP1	17.0447	-1.68856	9.58961e-05	0.000607148
						DMTN	38342.8	1.04499	9.75177e-05	0.000616479
						ATP6V0C	53.022	1.19479	9.96197e-05	0.000628339
						NTN3	55.0748	-1.59533	0.000105426	0.000658981
						FAM209B	37.9677	1.14355	0.000109845	0.000683528
						EPHX4	16.9291	-2.02154	0.00011114	0.000691328
						AOC3	459.984	1.01324	0.000112039	0.000696663
						PAK6	13.6193	-2.07145	0.000117359	0.000724882
						PCSK4	26.42	-1.27295	0.000117696	0.000726691
						SERPINA9	4.00331	2.70636	0.000125051	0.000766149
						SHISA7	119.621	2.09102	0.000125333	0.000767313
						LHB	14.308	-2.03852	0.000136637	0.000825574
						C1orf95	17.2872	1.92634	0.000140906	0.000848332
						OR1D5	1.98874	3.29093	0.000147888	0.000885575
						LRFN4	70.3541	-1.04422	0.000148027	0.00088609
						KIRREL3	130.455	1.14916	0.000151694	0.000904474
						FOSB	815.807	2.03892	0.000154595	0.000919797
						CKB	68.7428	-1.46383	0.000163535	0.000966096
						PTGFRN	51.4959	1.03035	0.000175977	0.00103192
						AGRP	55.9813	-1.39649	0.000179641	0.00105083
						PRKCG	3.92904	3.14287	0.00018704	0.00108932
						DCST1	24.7665	1.21632	0.000187586	0.00109156
						H1F0	1144.31	1.08699	0.000188394	0.00109549
						ALPL	8205.95	1.15601	0.000196731	0.00113881
						WNT1	42.9257	-1.16163	0.000196921	0.00113952
						AL590714.1	5.55873	1.75656	0.000197249	0.00114063
						BEX5	16.187	1.41527	0.000203756	0.00117236
						FAM150B	40.5613	-1.44537	0.000209731	0.00120446
						ZNF221	51.4886	-1.08266	0.000215614	0.00123188
						TNFRSF13C	205.218	1.10131	0.000221654	0.00126035
						SCN8A	47.6852	-1.23671	0.000223341	0.00126951
						LDHD	50.1771	-1.20932	0.000230888	0.00130839
						NACAD	24.3076	1.30477	0.000233326	0.00132086
						HIST1H2AH	73.2465	1.20691	0.000233501	0.00132095
						COLGALT2	306.448	-1.13156	0.000233918	0.00132197
						KLRF1	1520.07	-1.02762	0.000236247	0.00133377
						SPC25	25.1078	1.27005	0.000239974	0.00135344
						SFRP2	380.521	1.12668	0.000249765	0.00140344
						AL355390.1	40.9388	-1.05718	0.000257433	0.00144078
						TMEM132D	59.7082	1.05471	0.000258814	0.00144747
						CADM1	119.578	-1.30528	0.000262337	0.00146374
						SFTPD	12.1031	-2.27494	0.000268699	0.00149324
						HIST1H2AJ	55.0625	1.29822	0.00026939	0.00149608
						RGPD4	12.0131	1.23543	0.000272205	0.00150871
						LILRA4	89.3414	-1.2575	0.000272535	0.00151003
						FDXACB1	45.2577	-1.00631	0.000273158	0.00151198
						KRT5	15.1353	-2.29546	0.00027624	0.00152701
						MAB21L1	5.68354	2.37386	0.00027888	0.00153889
						B3GNT7	145.038	-1.82014	0.000294772	0.00161872
						TMEM63C	111.621	-1.35741	0.000296295	0.00162602
						RTP4	394.161	-1.12909	0.000300096	0.00164417
						PDE4C	7.30072	2.19065	0.000301759	0.00165057
						VASH2	73.359	-1.20699	0.000304136	0.00166194
						RHEBL1	38.8093	-1.20949	0.000305671	0.00166831
						TRO	21.4485	-1.68798	0.000307413	0.00167577
						CTD-2616J11.11	9.78852	-2.28305	0.00030757	0.00167577
						RP11-1220K2.2	1011.64	1.47858	0.000313027	0.00170272
						MUSTN1	6.32015	-3.30639	0.000313331	0.00170382
						AXL	39.3074	-1.30132	0.000322107	0.00174584
						CLRN1	26.9648	2.24829	0.000322974	0.00174941
						C4orf50	63.2305	-1.12013	0.000323364	0.00175075
						VSTM5	22.4028	-1.60662	0.000325221	0.00175987
						AL645728.1	12.3508	1.76251	0.000330023	0.00178354
						C7orf34	26.0119	1.21039	0.000339743	0.00182719
						CYR61	9.70882	-3.90728	0.000351508	0.00188499
						RUFY4	118.249	-1.10867	0.000357684	0.00191319
						AP3B2	14.9863	1.85923	0.00036608	0.00195309
						KLRC4-KLRK1	250.076	-1.08944	0.000366803	0.00195632
						CYP4F22	69.377	-1.23171	0.000367149	0.00195692
						TM4SF20	16.2597	-1.90802	0.000380167	0.00201985
						MPL	242.825	1.04819	0.000382804	0.00203192
						NBPF3	338.135	-1.12456	0.000388668	0.00206108
						AP003041.2	43.0734	1.23781	0.000390882	0.00206953
						RTKN	48.9075	-1.06093	0.000399968	0.00211227
						DTHD1	1530.65	-1.08436	0.000402725	0.00212444
						CELA1	10.7048	1.40474	0.000407412	0.00214433
						KRT18	13.8171	-1.90583	0.000407453	0.00214433
						PHACTR1	799.764	1.00152	0.000423131	0.00221225
						CCL3L1	211.865	-2.24932	0.000424849	0.00221908
						AL589739.1	1.46149	4.08203	0.000426553	0.0022259
						TTLL8	1.47426	3.59744	0.000432015	0.00224947
						C16orf96	15.5477	1.28985	0.000441906	0.0022931
						LA16c-431H6.6	31.776	-1.15355	0.000443202	0.00229911
						FKBP10	13.3385	-1.79813	0.000446796	0.00231488
						C15orf38	185.43	-1.30549	0.00045328	0.00234483
						MEF2BNB-MEF2B	5.65539	1.95987	0.00045903	0.0023665
						KLRC3	171.63	-1.38547	0.000463423	0.00238694
						PINLYP	19.1677	1.18544	0.000464313	0.00239078
						CAMK2N1	18.8879	1.49437	0.000469363	0.00241308
						CXCL2	19.8426	-1.67404	0.000472201	0.00242616
						PGPEP1L	21.5413	1.28309	0.000484277	0.00247609
						AL591479.1	30.0844	-1.46227	0.000484769	0.002477
						CHRM4	8.3918	1.83979	0.000499129	0.00253949
						GNRHR	62.2625	-1.02591	0.00050083	0.00254658
						TAS2R46	72.2699	-1.12497	0.000516892	0.00261789
						AC104809.3	121.324	-1.25935	0.000525625	0.00265727
						PROZ	21.7193	-1.58335	0.000535457	0.00269961
						PPFIA3	52.8614	-1.035	0.000542682	0.00273191
						REEP1	42.166	-1.79941	0.000562674	0.00281895
						DMRTC2	14.5413	1.78765	0.000576761	0.00288001
						CEACAM5	3.03623	1.98094	0.000589563	0.00294041
						DDT	39.6757	1.31254	0.000592215	0.00295276
						C4orf6	3.67918	-3.52723	0.000611601	0.00303455
						RP11-1084J3.4	22.332	-1.12482	0.0006164	0.00305599
						CCL3	34.3939	-1.53663	0.000626319	0.00310056
						LCNL1	54.5796	-1.40348	0.000643511	0.00318
						MTRNR2L1	3.7352	-3.52627	0.000647342	0.00319421
						MYBPC2	8.43943	2.15022	0.000658255	0.00324326
						IER5L	95.6663	-1.22801	0.000671189	0.00330016
						AKR1C2	6.91972	-3.43604	0.000677115	0.00332538
						CRB3	12.1437	-1.69737	0.000703312	0.00343986
						NPCDR1	20.5388	-2.29862	0.000752517	0.0036548
						HSPB1	666.946	1.01078	0.000770297	0.00373138
						STX1B	35.2319	1.01052	0.000778558	0.00376374
						AC092782.1	15.2734	1.34244	0.000784566	0.00378621
						SH3D19	54.9972	1.40159	0.000792396	0.00381847
						FCAR	1898.43	1.09242	0.000797576	0.00384232
						P2RY4	8.41027	1.26455	0.000821888	0.0039435
						PPIAL4G	35.6006	-1.34034	0.000824081	0.00395289
						LYNX1	85.7717	-1.38143	0.000833402	0.00399071
						PER1	2782.98	1.83628	0.000840515	0.00401786
						IRS2	4386.11	1.05493	0.000844665	0.00403538
						GPR152	22.2421	1.39238	0.000848974	0.00405045
						LINC00999	37.1973	1.1336	0.000893107	0.00424735
						HHLA2	12.4983	-1.72626	0.000895746	0.00425626
						SPAG6	17.1419	1.42683	0.000896955	0.00426079
						NUAK1	137.402	-2.47515	0.000906064	0.00429672
						RCVRN	24.0286	1.37083	0.000918362	0.0043501
						CNGA1	37.0003	-1.8025	0.000922286	0.00436002
						GPR3	21.5596	1.64741	0.00092759	0.0043826
						FAM124A	7.80836	1.47277	0.000937582	0.00442481
						CTHRC1	43.8685	-1.33253	0.000947396	0.00446733
						C19orf69	1.49515	3.04355	0.000972272	0.004573
						GPR151	18.0132	-1.87184	0.000983546	0.0046186
						FOSL1	36.0986	1.34439	0.000984886	0.0046219
						DCSTAMP	7.69813	-3.58748	0.000988311	0.00463537
						HPN	8.72448	1.40485	0.000990562	0.00464462
						NPIPB6	8.26751	1.5741	0.00099243	0.00465207
						PPAP2C	6.76986	-3.40363	0.000992892	0.00465293
						RP11-347C12.1	1.12066	2.96441	0.000998048	0.00467446
						SIM2	27.623	-1.05544	0.00102464	0.00478022
						C21orf62	42.6974	-1.14467	0.0010433	0.00485506
						SLC47A2	15.9748	-1.48607	0.0010792	0.00499437
						CCDC64B	44.0783	1.48037	0.00108124	0.00499813
						LILRA3	414.895	4.08238	0.00112877	0.00519628
						CALHM1	12.5704	-1.86452	0.00114536	0.00526683
						HHIPL1	5.49725	-3.09801	0.00116589	0.00535238
						ZNF835	34.9315	-1.26861	0.00117252	0.00537541
						IDO1	122.891	-1.39754	0.00118217	0.00540778
						CTRC	20.3693	1.07192	0.00122933	0.00559044
						OCM	26.2123	1.06	0.00122965	0.00559044
						OLFML3	21.3818	-1.46551	0.00125656	0.00570117
						KHDC1	33.0414	-1.26703	0.00125957	0.00571325
						NUDT7	20.5209	-1.2147	0.00126917	0.00575055
						TNIP3	81.3407	-1.13091	0.00127962	0.00579163
						LCN12	31.0146	-1.32292	0.00129447	0.00585724
						ITGAD	81.4363	1.08178	0.00132948	0.00599453
						CABP4	48.465	1.21298	0.001366	0.00613929
						JAM2	35.9259	-1.21694	0.00137591	0.00617216
						OR2B2	15.2543	1.27123	0.00138695	0.00621668
						GRIN1	6.80431	-2.90837	0.00139841	0.00626133
						ZP1	13.8731	-1.43664	0.00140558	0.00628836
						HRASLS5	31.7609	-1.6272	0.00141776	0.00633039
						ZNF385D	105.442	1.23593	0.0014347	0.00638608
						CXCL10	55.2976	-1.30808	0.00144406	0.00641577
						C15orf54	283.698	-1.02592	0.00146223	0.00648957
						TMEM27	5.64531	2.03336	0.00147455	0.00653557
						SLPI	436.217	1.04765	0.00149852	0.00662598
						RP11-195B21.3	5.42163	-3.56696	0.00159677	0.00700286
						TRPA1	85.8955	-1.04803	0.00160114	0.00701834
						CCL2	14.6943	-2.77514	0.00167426	0.00728526
						KIR3DX1	170.536	-1.93887	0.00167853	0.00729812
						RP11-1C1.5	45.4603	1.19545	0.00170247	0.00739645
						MAP1LC3B2	48.365	1.00033	0.00180375	0.00777972
						ASB15	2.24031	4.15204	0.00186695	0.00801293
						ST8SIA5	3.86154	1.90985	0.00191712	0.00820086
						FAM47E	2.54101	-2.96257	0.00192018	0.00821185
						CCDC168	5.36068	-3.06402	0.00196027	0.00835756
						PDE2A	144.809	1.01559	0.00197198	0.0084032
						MGP	8.76945	1.53121	0.00199003	0.00847314
						DNMT3L	12.0516	-1.43413	0.00200379	0.0085159
						AP002884.2	18.5313	1.04251	0.00202286	0.00857184
						C19orf84	104.49	-1.16183	0.00205889	0.00870684
						TBC1D3G	5.88289	-3.18981	0.00206571	0.00872791
						CALCA	6.32885	-2.81834	0.00206919	0.00873933
						ADCY1	30.9442	-1.005	0.00208073	0.00878361
						SLC13A3	11.4487	-1.76965	0.00208542	0.00880119
						NPTX1	19.6078	-1.8379	0.00213803	0.00900272
						AL953854.2	5.794	2.36224	0.00214294	0.0090211
						HTR6	15.0452	-1.53176	0.00215842	0.009084
						TREM2	14.7194	1.33311	0.00215935	0.0090856
						RP11-770J1.4	4.99579	1.99745	0.00220578	0.00924839
						C10orf95	8.97662	-2.05693	0.0022058	0.00924839
						ANXA3	1788.5	1.01782	0.00220877	0.00925851
						MYBPHL	4.67586	1.85181	0.00221554	0.00927989
						PNMA5	13.854	1.59465	0.00223567	0.00935012
						RP11-212D19.4	2.90003	2.60596	0.00230697	0.00960739
						NTRK1	97.3371	-1.0994	0.00235644	0.0097841
						SP7	15.2116	-1.55703	0.00236505	0.00981006
						SDK1	36.2199	1.25084	0.00236582	0.00981084
						ARL5C	10.1196	-1.76599	0.00239821	0.00993035
						GAS1	16.5572	-1.65111	0.00240843	0.0099603
						C1orf146	19.0056	-1.66446	0.00241493	0.00998202
						RTDR1	36.7006	1.12492	0.00241548	0.00998202
						LIMS3	200.201	-1.14624	0.00249556	0.0102697
						PCDHGA12	14.8644	-1.67469	0.00257119	0.0105471
						RGS17	132.306	-1.11206	0.00257251	0.01055
						GPR182	14.5062	-1.40411	0.00257778	0.0105598
						FAM71D	13.2787	1.22858	0.00257807	0.0105598
						MAP6	3.91308	-3.0829	0.00258505	0.0105831
						SARS2	21.2208	-1.00907	0.00265754	0.01084
						FBLN2	33.6364	-1.27303	0.00268051	0.0109177
						TPBG	17.6721	1.59383	0.00269375	0.0109556
						CEP55	17.3798	-1.21935	0.00270265	0.0109864
						PRSS16	5.12467	2.05803	0.00270676	0.0110004
						LRRC43	25.5273	-1.34745	0.00274753	0.0111363
						NLGN2	55.0109	1.0396	0.0027504	0.0111425
						KLHL10	18.3755	-1.38422	0.00279537	0.0112918
						ARHGEF33	46.5121	-1.02045	0.00280996	0.0113452
						RORB	22.3727	-1.50391	0.00281862	0.0113675
						RFPL2	19.1765	1.37362	0.00287416	0.0115541
						CD209	14.6377	1.36406	0.00287533	0.011556
						JAG2	30.9856	-1.06963	0.00292705	0.0117413
						SLC18A1	11.9586	-2.20713	0.00305575	0.0121901
						CXCL17	10.9793	1.14228	0.00310295	0.0123548
						C8orf31	38.1726	-1.44107	0.00310935	0.0123743
						SYT8	3.53678	-2.93803	0.00311647	0.0123997
						COL4A1	12.2638	1.50249	0.00313386	0.0124598
						RP11-352D3.2	1.82233	2.72091	0.00314715	0.0124887
						2024-03-10	3.36959	-2.86991	0.00318673	0.0126221
						IRGM	20.023	-1.41679	0.00319302	0.0126411
						LGALS9B	69.9081	-1.50735	0.00328097	0.0129309
						LHFPL5	1.6225	2.63964	0.00329561	0.0129733
						LAMC3	13.3441	-2.00089	0.00331004	0.0130178
						FAM166B	7.32093	-2.25146	0.0033462	0.013126
						LMAN1L	4.17424	1.8621	0.00340208	0.013317
						LRP1B	21.1863	-1.72853	0.00351024	0.0136826
						SYNGR3	24.6584	-1.25385	0.00355632	0.0138363
						TMEM74B	35.6172	-1.0441	0.00362045	0.0140629
						OTX1	84.5192	1.18359	0.0036264	0.0140827
						AC145676.2	17.7373	1.39261	0.00368846	0.0142971
						ROPN1B	33.1594	-1.04857	0.00380849	0.0146873
						ALDH1A3	5.98255	-2.70612	0.0038532	0.0148267
						AWAT1	4.06167	1.94451	0.00390144	0.0149489
						SCRT2	336.665	1.21923	0.00393734	0.0150576
						HES7	2.8081	-3.13072	0.0039504	0.0150984
						ENTPD3	36.8652	-1.20325	0.00400167	0.0152629
						EGR1	857.636	1.97332	0.00405772	0.0154375
						RNF150	3.74454	-3.02933	0.00415433	0.0157265
						LAYN	9.49006	-1.77346	0.00416481	0.0157626
						FAM151A	4.85572	-2.86756	0.00416875	0.0157704
						C11orf96	6.89049	-1.9679	0.00418987	0.0158359
						FMOD	2.9899	2.79379	0.00420323	0.0158648
						MAB21L3	58.1123	1.0138	0.00427181	0.0160655
						AL929472.1	7.25468	1.32123	0.0043412	0.0162861
						CPS1	12.0641	-1.52049	0.00434374	0.016292
						ZNF223	15.0288	-1.20789	0.00434931	0.0163073
						LNP1	15.639	-1.21504	0.00435182	0.0163113
						AC012485.1	9.067	1.36764	0.00435758	0.0163292
						AC116407.2	26.415	1.00217	0.00437268	0.0163821
						MYO6	414.319	-1.03834	0.00437518	0.0163875
						GIF	90.5453	1.23136	0.00440617	0.0164853
						COL13A1	61.3844	-1.08333	0.00447898	0.016724
						ZNF80	122.019	-1.15329	0.00452731	0.0168654
						KNDC1	157.537	-1.24385	0.00462548	0.0171749
						FXYD1	2.66172	1.96257	0.00476234	0.0176047
						CD248	21.999	1.20125	0.00479112	0.0177072
						MAP3K15	65.2441	1.21039	0.00486567	0.0179332
						ZNF730	13.5923	1.22523	0.00491022	0.0180633
						C1orf61	35.8649	-1.07842	0.0049641	0.0182244
						C15ORF31	3.08357	1.99778	0.00497626	0.0182539
						VCAM1	29.7009	-2.34412	0.00497978	0.0182588
						PCDHGA11	27.4095	-1.1121	0.00500379	0.0183267
						C9orf173	19.0864	-1.13304	0.00512214	0.0187116
						RP11-166N6.3	16.276	1.46886	0.00527651	0.0191657
						SCGB3A1	3.47671	-2.89972	0.00537667	0.0194701
						RP11-195F19.5	5.91962	1.18135	0.00553423	0.0199537
						LMO3	2.86078	2.30749	0.00559218	0.0201367
						OLAH	15.2354	2.11196	0.00560112	0.0201586
						MPP4	3.11503	-2.76503	0.00564577	0.0203042
						TPSG1	1.13272	2.96456	0.00577153	0.0206845
						ALPK2	30.6287	-1.40735	0.00580758	0.0207959
						FOXE3	2.68691	-3.0693	0.00583827	0.0208968
						SFRP4	11.1781	-1.58616	0.00584626	0.0209141
						PRRT1	14.5461	1.21279	0.00589794	0.0210606
						GATA6	9.93377	-2.1398	0.0059169	0.0211193
						OR5K2	8.41482	-2.0732	0.00599261	0.0213484
						TMEM249	2.28853	-2.85075	0.00607631	0.0215729
						C2orf16	20.5286	-1.01394	0.00608043	0.0215749
						OTUD7A	14.8814	-1.27148	0.00608074	0.0215749
						SHISA9	3.22863	-2.80362	0.00619488	0.0219378
						CYP19A1	3.45513	-2.89942	0.0062152	0.0219942
						TH	1.02193	3.33053	0.00621605	0.0219942
						G0S2	2455.7	2.34398	0.00624779	0.0220855
						CHADL	13.8634	-1.08542	0.00634535	0.0223521
						SPTLC3	18.5114	-1.4507	0.00635845	0.0223935
						CORIN	132.705	-1.48566	0.0063826	0.0224738
						PRED60	10.0493	1.39643	0.00638839	0.0224847
						BCL2L10	1.58225	2.81096	0.00639152	0.0224862
						HOXB7	5.55435	-2.26589	0.00647713	0.0227491
						CA7	5.79725	1.71461	0.00649802	0.0228176
						BSPRY	23.1585	-1.23476	0.00655558	0.0230004
						EPN3	11.4393	-1.35583	0.00657678	0.0230691
						C16orf90	7.84249	1.15245	0.00661799	0.0231901
						TRNP1	16.8531	-1.18177	0.00665207	0.0232899
						PALD1	22.0477	-1.03414	0.00682701	0.0238025
						GSG2	13.9495	-1.11728	0.00684317	0.0238539
						PPP1R14A	36.361	1.15208	0.00686564	0.0239122
						ATP10B	12.4366	-1.13111	0.00690589	0.0240424
						CREG2	16.3876	1.06894	0.00699481	0.0242739
						ZNF709	13.4875	1.15923	0.00708057	0.0245073
						KCNK10	9.27086	-1.813	0.00711665	0.024622
						SGCD	92.8634	-1.31535	0.00720934	0.0248807
						ALDOB	10.1663	-1.53734	0.00722511	0.0249094
						CDH20	8.69865	-1.5098	0.00725235	0.0249595
						ZWINT	37.5625	-1.01177	0.0072531	0.0249595
						LINC01119	3.2158	-2.80259	0.00742004	0.0254343
						RP11-544M22.13	10.5975	1.42616	0.00743712	0.0254771
						COL27A1	24.6055	1.03594	0.00746199	0.0255466
						NLRP9	14.5697	1.06675	0.00758938	0.0259029
						KLRC1	444.14	-1.17114	0.00762346	0.0259821
						LPAR3	18.2952	-1.19961	0.00763987	0.026022
						EHD2	15.5924	1.51554	0.00765378	0.0260588
						AE000662.92	6.28676	-2.0299	0.00768	0.0261267
						KIR2DL1	45.2247	-1.82449	0.00784072	0.0265867
						FLJ00418	1.3611	2.51488	0.00788638	0.0267198
						RP11-219B4.5	5.16098	-2.44259	0.0079196	0.0268215
						CYP2E1	20.8989	-1.35306	0.0079962	0.0270301
						TAS2R41	23.4695	-1.54108	0.00803933	0.0271443
						C17orf107	181.254	1.63393	0.00809833	0.0273159
						AP000304.1	14.8606	-1.05564	0.00810422	0.0273302
						LENEP	11.4289	-1.36939	0.00813711	0.0274245
						SLC34A1	8.16163	-2.16474	0.00816745	0.0275101
						SSTR4	2.19134	2.62238	0.00824204	0.0277166
						AL354718.1	11.5097	-1.37918	0.00855897	0.0286265
						EIF5AL1	7.82533	1.29825	0.00864158	0.0288624
						CYP11A1	3.8945	-2.55572	0.00867008	0.0289402
						PRSS57	25.772	-1.745	0.00873079	0.0291137
						NANOS3	15.7469	1.20238	0.0088533	0.0294526
						BAMBI	38.2993	-1.49389	0.00886307	0.0294782
						PCDHGB4	18.4429	-1.47755	0.00891418	0.029601
						CELA2A	3.23774	1.96068	0.00891727	0.0296053
						MTRNR2L10	2.23731	-2.77771	0.00895117	0.0297061
						TMEM158	405.339	1.54303	0.00895857	0.0297188
						IL5	13.3821	-1.7686	0.00898488	0.0297883
						POTEG	10.6443	-1.95607	0.00912934	0.0301893
						NDUFA4L2	12.1209	-1.31349	0.00913377	0.0301979
						PCDHGB6	40.9856	-1.03317	0.00917547	0.0302829
						BCAR1	4.55987	-2.7983	0.00921519	0.0303648
						CRYGN	7.70696	-2.08234	0.00925377	0.0304679
						EPDR1	46.2348	-1.00284	0.00936737	0.030763
						HOXA10	7.31845	-2.35351	0.00948978	0.0310854
						SHISA3	4.26889	-2.70615	0.00971617	0.031746
						MIR3654	7.7272	-1.92213	0.00985324	0.0321246
						FAM53A	17.7653	-1.10828	0.0101441	0.0329185
						SEMG1	20.2009	1.28652	0.0102204	0.0331273
						GPR20	8.54516	-2.55488	0.0102702	0.0332761
						HBD	9471.18	1.15767	0.0104829	0.0338664
						STOX1	16.4295	-1.87328	0.0105746	0.0341363
						SMAD9	55.2318	-1.08343	0.0106211	0.0342665
						ZNF285	36.0567	-1.23919	0.0106581	0.0343594
						KRTAP10-2	7.57869	-2.25883	0.0107173	0.0345233
						C9orf84	2536.33	1.22764	0.0108884	0.0349734
						FRMD6	23.1285	-1.26944	0.0109755	0.0352124
						PROM2	11.3191	-1.16914	0.0112027	0.0358242
						CTNNA3	5.7389	1.60085	0.0112511	0.0359476
						RP11-795F19.5	4.59237	-2.37293	0.0112521	0.0359476
						PTGER1	2.22119	-2.76648	0.0113234	0.0361338
						OPRM1	1.01651	2.71421	0.0114782	0.0365507
						FAM78B	2.91107	-2.66452	0.0115335	0.0366852
						KLK14	4.21385	1.63596	0.0117426	0.0372722
						INSRR	10.511	-1.56756	0.0117869	0.0373754
						ANKRD2	5.5155	1.73041	0.0119487	0.0377682
						LCTL	6.8728	-1.88459	0.0120437	0.0380325
						LTB4R2	6.09663	-1.68099	0.0121769	0.0383949
						PDXP	19.107	-1.05905	0.0123013	0.0386992
						VWA3B	3.38335	2.16451	0.0123158	0.0387376
						TRPV3	38.007	-1.29611	0.0123222	0.0387505
						RASAL1	7.47967	-1.78556	0.0126573	0.0396325
						CPLX1	3.88018	1.6633	0.0126703	0.0396658
						ZAR1L	3.66047	1.4195	0.0128054	0.0400134
						RFPL4A	3.68048	-3.51322	0.0128938	0.0402673
						VIT	17.8312	-1.23919	0.0129356	0.0403676
						KCNJ12	2.0557	-2.65624	0.012976	0.040471
						UPK2	11.9091	-1.0907	0.0131186	0.0408011
						SLC26A3	22.9492	-1.12986	0.0134524	0.0416454
						PRRT4	17.2806	-1.4982	0.0136751	0.042238
						AC026310.1	2.46938	-2.93734	0.0136768	0.042238
						AC004817.1	1.14911	3.08173	0.0137322	0.0423776
						IMPG1	5.15366	-2.50721	0.0140902	0.0433078
						BTBD17	2.3613	-2.88472	0.0140937	0.0433091
						HTR4	3.7422	-2.5027	0.0141743	0.0435169
						C5orf54	27.4018	-1.13674	0.0141744	0.0435169
						C11orf91	2.68761	2.20885	0.0143371	0.0439034
						DCHS2	4.04076	1.45657	0.0143812	0.0440063
						NFXL1	1755.33	-1.01375	0.0144058	0.0440735
						TSNAXIP1	29.678	-1.05142	0.0145116	0.0443076
						LCT	21.618	-1.03035	0.0147035	0.0448116
						CTD-3193O13.9	1.6274	2.06236	0.0147107	0.0448253
						RAP1GAP	706.469	1.38754	0.0147629	0.0449515
						PROKR2	4.54944	-2.32146	0.0148098	0.0450851
						CREB3L3	4.7647	-2.42869	0.0148819	0.0452562
						FOXI1	3.1628	1.79635	0.0149124	0.0453241
						IFNL2	2.88109	2.83203	0.0149219	0.0453445
						GSTM5	5.96184	-2.71788	0.0149846	0.045502
						RNF17	12.7385	-3.43082	0.0150217	0.0455981
						HOXB9	4.67433	-2.34722	0.0150835	0.0457049
						SLC28A1	2.17903	1.90047	0.0152142	0.046065
						A4GALT	5.56962	2.6198	0.0152366	0.0461078
						CPEB1	12.3199	2.10682	0.0154183	0.0465733
						CATSPER3	6.40871	1.09614	0.0156476	0.0470953
						MIOX	4.90145	-2.37227	0.0156567	0.0471143
						ZSCAN10	12.1448	-1.50517	0.0156959	0.0472151
						TUSC3	3.74799	-2.51957	0.0157895	0.0474282
						CTD-3222D19.2	10.0466	1.0999	0.0158335	0.0475256
						TNFSF15	50.0886	-1.06428	0.0158836	0.0476507
						NCAM2	4.99062	-2.4546	0.0160419	0.0480308
						USP17L2	9.82092	-2.02173	0.0161405	0.0482912
						ARHGEF25	7.29821	-1.58928	0.0161489	0.0483078
						TTC36	12.6497	-1.05518	0.0161848	0.048389
						UNC5C	4.54643	-2.35967	0.0162305	0.0484997
						KISS1R	21.5172	1.00858	0.0169614	0.0502873
						DHDH	5.97122	1.21979	0.0169755	0.0503096
						AC010336.1	3.86577	-2.56528	0.0170499	0.050496
						MOG	5.68313	-2.70826	0.0170641	0.0505289
						PIK3R2	4.33432	1.55221	0.0171692	0.0507771
						DNASE1L3	20.2545	-1.0563	0.0171761	0.0507887
						SCN2A	6.12496	1.12249	0.0172283	0.0508977
						PCDHGA7	15.465	-1.15474	0.0174843	0.0515081
						SLC39A2	2.38506	-2.34917	0.0176606	0.0519266
						PHLDA2	3.61963	2.05122	0.0177536	0.0521423
						CCL4L1	109.057	-1.78196	0.0178504	0.0523741
						SLC25A10	7.76267	-1.30252	0.0179211	0.0525259
						MKRN3	24.9765	-1.46872	0.018162	0.0531201
						HRNR	20.8713	-1.3312	0.0182218	0.0532763
						HRH1	2.72139	-2.53758	0.0182419	0.0533041
						GALR2	4.48279	1.89881	0.0183998	0.0536651
						CA12	15.5798	1.34454	0.0185767	0.0541053
						NAT8L	7.39447	-1.5815	0.0186484	0.0542953
						CES1	149.203	1.3669	0.0187166	0.0544472
						PRR15	1.91306	3.09424	0.0188568	0.0547396
						GUCY2F	1.27088	2.17979	0.0188743	0.0547712
						WIPF3	8.91695	-1.42326	0.018882	0.0547841
						TSKS	23.6674	-1.35829	0.0191116	0.0553445
						ATP4A	4.95671	-1.96997	0.01928	0.0557551
						KLHDC9	11.1085	-1.18443	0.0192891	0.0557712
						TCL1B	3.96236	-2.58975	0.0195845	0.0563907
						FFAR1	3.9042	1.93945	0.0199126	0.0571187
						KLRC2	254.1	-1.11626	0.0201218	0.0576172
						PCDHGC4	10.5227	-1.28861	0.0201619	0.0576884
						TNFSF11	10.0208	-1.47125	0.0202529	0.0579056
						RP11-468E2.6	1.31892	2.16311	0.0203404	0.0581075
						FIBCD1	5.08803	-2.43942	0.0204092	0.0582726
						SHANK1	7.00333	1.38335	0.0207909	0.0591498
						MMP11	12.7786	-1.26219	0.0208233	0.0592218
						SPRED3	9.22565	1.1872	0.0208604	0.0593071
						PGF	13.562	-1.31971	0.0210357	0.0597498
						SPTSSB	17.4892	1.10263	0.0211863	0.0600903
						EPHA2	25.6893	-1.02586	0.0214692	0.0607585
						ITLN2	3.44947	1.67265	0.0218376	0.0616545
						XKR3	31.7169	1.3732	0.0218987	0.0618062
						CTC-429P9.4	2.35742	-2.33887	0.0219445	0.0619012
						DACT3	3.60033	1.92374	0.0220194	0.0620732
						PRTG	2.18962	-2.74672	0.022026	0.0620815
						OR51I1	1.42266	2.26843	0.0221413	0.0623641
						CCDC113	4.64611	1.24908	0.0225684	0.063332
						APOL4	40.3086	-1.02856	0.0226591	0.063533
						DPP10	3.96781	-3.10588	0.022988	0.0642823
						IL1RL1	376.418	-1.06174	0.0232995	0.0650227
						AC092384.1	6.8472	1.55252	0.0233666	0.0651881
						KIF7	4.83357	-1.9958	0.0235246	0.0655412
						ADAMTS7	1.97113	-2.60432	0.0235348	0.0655587
						C14orf166B	5.96191	1.33612	0.0240015	0.066567
						C19orf67	17.3064	-1.09011	0.0242859	0.0672132
						STEAP2	3.10694	2.11883	0.0243635	0.0673946
						C15orf65	5.64325	1.35076	0.024681	0.0681598
						FAM21B	86.0322	-1.58125	0.0247361	0.068277
						CAV2	60.0887	-1.42284	0.0248359	0.0684516
						FIGN	8.68518	-1.90052	0.0250577	0.0688807
						FAM153C	37.6802	1.05922	0.0253931	0.0696194
						DNAJB8	4.12548	2.46772	0.0257991	0.0705179
						CNTNAP3	3375.97	1.30168	0.0257997	0.0705179
						AWAT2	2.46113	-2.39998	0.0260353	0.0710009
						GOLGA6C	1.8435	2.4304	0.0260366	0.0710009
						GAPDHS	3.77457	-1.99522	0.0260375	0.0710009
						HOXA4	2.36782	1.85215	0.0268534	0.0728328
						LRFN2	39.726	-1.21934	0.0268967	0.0728791
						PLEKHS1	2.12341	1.68921	0.0271247	0.0734018
						HES4	89.2503	-1.25602	0.0273425	0.0738593
						FGF17	9.48656	-1.25302	0.0274204	0.0740217
						ULBP2	3.43377	-1.94277	0.0276726	0.0745819
						ADAMTS16	3.40944	-2.34008	0.0278061	0.0748451
						DIRAS1	29.8899	1.00732	0.0281119	0.0754811
						AL807752.1	7.06533	-1.58283	0.0283474	0.0760442
						RHOV	0.619558	3.1498	0.0284151	NA
						DMKN	13.5336	-1.24055	0.0286187	0.0766365
						KIR2DL2	166.28	-2.73558	0.0286282	0.0766498
						CORT	3.38071	-2.35577	0.0287358	0.0768803
						KM-PA-2	5.39389	-1.94633	0.0288751	0.0771622
						C5orf64	2.17947	-2.23571	0.028895	0.0771906
						ZNF84	2.65152	-2.52333	0.0289942	0.0774114
						WDR63	24.4918	-1.18809	0.0289962	0.0774114
						LAD1	2.54281	-2.983	0.0290168	0.0774416
						LDLRAD2	4.23069	-1.85755	0.0290821	0.0775786
						IGF1	5.84207	1.57291	0.0294676	0.0784065
						KIAA1217	4.37122	-1.82785	0.0295355	0.078537
						ACTRT3	3.82395	-2.05079	0.0295404	0.0785375
						LDB3	14.7244	1.00228	0.0297028	0.0788687
						AF165138.7	5.05933	1.83815	0.0297475	0.0789371
						BEND6	2.78442	-2.06435	0.0298034	0.0790728
						ELAVL3	3.34176	1.86347	0.0298785	0.0792344
						FTCD	9.40254	1.14328	0.0298956	0.0792671
						NOTCH3	11.8652	-1.37278	0.0299895	0.0794782
						RP11-219B4.6	1.52995	2.06567	0.0300077	0.0795136
						NXNL2	1.50283	2.94744	0.0302639	0.0800401
						CXorf36	21.6713	1.66867	0.0304325	0.0803714
						ST18	21.1215	-1.00298	0.0307046	0.0809106
						FBXO39	29.7097	1.25414	0.0307995	0.0811349
						PIP	3.73115	1.82686	0.0308234	0.0811851
						BOLA2B	7.61931	1.24557	0.0308607	0.0812705
						LIPF	6.53748	-1.53672	0.0309671	0.081525
						TGFBR3L	8.12146	-1.29523	0.031047	0.0816709
						NYAP2	4.12852	1.67604	0.0311627	0.0819236
						KCNJ14	10.4082	-1.28532	0.0311818	0.0819609
						GJB4	2.4478	1.8021	0.0314626	0.0825301
						AFAP1L1	4.75993	-1.68254	0.0322306	0.0842267
						FGFBP1	2.44861	-2.39312	0.0323943	0.0846016
						KIR2DL3	102.755	-1.32559	0.0325679	0.0849893
						OOSP1	3.98527	2.08323	0.0326547	0.0851748
						RIMBP3B	8.34192	-1.36469	0.0328067	0.0854777
						CAMK1G	1.56117	2.67369	0.0333718	0.086666
						ACOX2	11.9776	-1.16639	0.0335994	0.0871078
						ELOVL3	4.00199	-1.72054	0.0337641	0.0874876
						OR2T11	1.93809	2.56487	0.0338085	0.0875683
						RP11-93B14.6	9.57285	1.02973	0.033996	0.0879994
						GPR173	9.96997	1.58271	0.0340023	0.0880018
						ZBTB7C	11.1786	-1.53002	0.0343904	0.0887835
						CD164L2	0.815326	2.53013	0.0346711	NA
						MYOM2	1283.81	-1.99324	0.0354244	0.0908369
						CAMK2B	2.99274	-2.10917	0.0355938	0.0911592
						FAM182B	16.6008	-1.14143	0.0358589	0.0917017
						CLDN24	4.41935	-1.85482	0.0359081	0.0917951
						ASIC1	9.97274	1.13977	0.0359785	0.0919186
						AC018630.1	11.9005	-1.0442	0.0370141	0.0941608
						AVPI1	55.7036	-1.01764	0.0370382	0.0942077
						C9orf171	3.53868	1.32036	0.0374454	0.0950841
						CYP2C8	7.26433	-1.18987	0.0376061	0.095405
						ARSE	1.10261	2.70101	0.0376278	0.095437
						AL096677.1	2.6717	1.39335	0.0378466	0.095811
						CSRP3	3.64401	-1.92019	0.0381547	0.0964009
						LRRC31	1.73723	2.5127	0.0381792	0.0964335
						ANKRD20A1	5.39086	-2.17793	0.0383845	0.0968495
						GIPC2	8.96946	-1.40199	0.0385641	0.0971556
						SCIN	8.47606	-1.41562	0.038752	0.0974818
						ZMAT4	36.6165	-1.01983	0.039	0.0979286
						STXBP6	11.6957	-1.22065	0.0392295	0.0983581
						FOLR3	625.862	1.01885	0.0396742	0.099263
						RHOXF2	3.44355	1.45724	0.0398345	0.0995893
						AL590483.1	3.04683	1.61761	0.039869	0.0996456
						F8A3	2.12349	1.95416	0.0399059	0.0997079
						LYPD2	41.0239	-1.2443	0.0402034	0.100291
						NTM	1.4936	-2.19953	0.0402928	0.100479
						CCDC108	0.870016	2.17736	0.0405118	0.100868
						KIF1A	4.28266	-2.71975	0.0407077	0.101226
						FAP	7.38498	1.18733	0.0411721	0.102183
						CCDC42B	5.69927	-1.46658	0.0411991	0.102235
						WTIP	9.59615	-1.1205	0.041217	0.102257
						PRTN3	19.2616	-1.57541	0.0412742	0.10233
						PIR	6.98688	1.08875	0.0412812	0.102332
						TMEM30C	1.31276	2.51116	0.041378	0.102488
						CD207	5.77684	-1.88305	0.0416232	0.10292
						RP11-468E2.2	1.36685	1.71614	0.0417987	0.103277
						INSC	15.2435	1.20008	0.0418828	0.103454
						KREMEN2	5.94093	-1.60689	0.041987	0.103681
						AGTR1	6.57828	1.10818	0.0421337	0.103943
						HOXC4	5.14933	-1.59521	0.0422458	0.104181
						CCDC79	7.28049	-1.27523	0.042265	0.104213
						KRT13	6.46043	-1.58992	0.0426881	0.104977
						C1orf226	13.2068	-1.08959	0.0428801	0.105325
						FKSG48	10.5971	1.03424	0.0430729	0.105721
						FBLIM1	4.2101	1.35582	0.0431413	0.105873
						NLRP14	1.14405	2.88235	0.0432583	0.106067
						SLC25A21	59.2895	1.03341	0.0433559	0.106259
						CPXM2	5.08922	1.19505	0.0435188	0.10658
						KLHL31	6.07941	-1.47052	0.0438856	0.107328
						PHLDA3	8.77911	-1.17899	0.0439155	0.107337
						TNFRSF19	10.7485	1.03596	0.0439719	0.107438
						NCKAP5	9.94685	-1.22459	0.0445767	0.10859
						FABP4	1.58022	2.57067	0.0448191	0.109065
						FLNC	5.56419	-2.24282	0.0449205	0.109227
						FAM154A	3.45753	-1.88074	0.0450469	0.109471
						MYO18B	22.6059	-1.3446	0.045133	0.1096
						RLN3	12.1469	-1.34305	0.0452806	0.109863
						PRAP1	8.96418	-1.07005	0.0453166	0.109918
						ZSCAN23	29.62	-1.0965	0.0454414	0.110173
						H1FOO	1.69258	3.16195	0.0456961	0.110614
						GPR142	3.0634	-2.20601	0.0458164	0.110833
						TMSB15A	3.93375	-2.0976	0.0461393	0.111444
						SLC9A2	5.31439	-1.45273	0.0462805	0.111656
						RP11-146D12.2	14.4237	-1.06523	0.0462892	0.11166
						C9orf141	10.6892	-1.21032	0.046598	0.112227
						NNMT	5.02819	1.32901	0.0469825	0.112941
						HSD17B14	4.72877	1.29496	0.0471312	0.113225
						DDN	2.46959	1.7997	0.0473881	0.113686
						FGFR3	3.96333	-1.67161	0.0474573	0.11382
						HBEGF	139.258	1.08517	0.0475155	0.11391
						HESX1	5.41983	-1.7726	0.0477693	0.114404
						OR56A4	0.619326	2.71391	0.0478535	NA
						LRP2	2.09737	1.75538	0.0478679	0.11459
						CLEC14A	0.847701	2.97818	0.0480863	NA
						ADAMTSL2	1.72013	-2.40584	0.048277	0.115305
						IL22RA1	2.94529	-3.19784	0.048475	0.11568
						GFPT2	17.7848	-1.2426	0.0484757	0.11568
						LIN28A	8.82865	1.09	0.0488425	0.116356
						TCERG1L	10.8118	-1.68852	0.0489923	0.11653
						RIBC2	3.665	1.72239	0.0497157	0.117864
						PXDN	10.962	-1.51699	0.0499092	0.118163
						CCM2L	3.29244	1.47814	0.0499819	0.118259
